# Supplementary material for: The hidden Markov chain modelling of the COVID-19 spreading using Moroccan dataset
Source: Data Brief. 2020 Jul 24;32:106067. doi: 10.1016/j.dib.2020.106067 (PMC7380238; doi:10.1016/j.dib.2020.106067)
Supplement: Supplementary file 1 [file mmc1.xml]

<?xml version="1.0" encoding="utf-8" standalone="no"?>
<data>
  <datasets>
    <author>ab.marfak@gmail.com</author>
    <type>0</type>
    <dataset>
      <value>6</value>
      <reason>Other (please explain)</reason>
      <comments>All data  associated to this article are available from supplementary materials.</comments>
    </dataset>
  </datasets>
</data>
