# Supplementary material for: The hidden Markov chain modelling of the COVID-19 spreading using Moroccan dataset
Source: Data Brief. 2020 Jul 24;32:106067. doi: 10.1016/j.dib.2020.106067 (PMC7380238; doi:10.1016/j.dib.2020.106067)
Supplement: Supplementary file 2 [file mmc2.xlsx]

## Sheet: COVID-19 cumulative number
COVID-19 forecasts of the cumulative number														COVID-19 reported cumulative number
date	cum.confirmed	cum.recovered	cum.death	cum.active	cum.confirmed.ci.inf	cum.recovered.ci.inf	cum.death.ci.inf	cum.active.ci.inf	cum.confirmed.ci.sup	cum.recovered.ci.sup	cum.death.ci.sup	cum.active.ci.sup		date	cum.confirmed	cum.recovered	cum.death	cum.active
2020-03-15	20	1	0	19	20	1	0	19	20	1	0	19		2020-03-15	18	1	1	16
2020-03-16	26	1	1	24	26	1	0	24	26	1	2	24		2020-03-16	28	1	1	26
2020-03-17	34	2	1	31	33	1	0	31	34	3	2	31		2020-03-17	37	1	1	35
2020-03-18	43	2	1	40	43	2	0	40	44	2	2	41		2020-03-18	44	1	2	41
2020-03-19	55	3	1	51	54	2	0	51	56	4	2	52		2020-03-19	54	1	2	51
2020-03-20	69	4	1	64	68	3	0	63	70	5	2	65		2020-03-20	63	2	2	59
2020-03-21	86	5	2	79	84	4	1	78	87	6	3	81		2020-03-21	86	2	3	81
2020-03-22	106	6	2	98	103	5	1	96	108	7	3	100		2020-03-22	96	3	3	90
2020-03-23	129	6	3	120	126	5	0	117	132	7	6	123		2020-03-23	115	3	4	108
2020-03-24	156	9	3	144	152	8	0	141	161	10	6	148		2020-03-24	143	5	4	134
2020-03-25	188	11	4	173	182	10	3	168	194	12	5	178		2020-03-25	170	6	5	159
2020-03-26	224	13	5	206	217	12	4	200	231	14	6	213		2020-03-26	225	7	6	212
2020-03-27	265	16	6	243	256	15	3	235	274	17	9	252		2020-03-27	275	8	10	257
2020-03-28	311	19	7	285	300	18	4	275	323	20	10	296		2020-03-28	345	11	23	311
2020-03-29	363	23	8	332	349	22	6	319	377	24	10	345		2020-03-29	402	12	25	365
2020-03-30	420	27	10	383	403	26	7	367	437	28	13	399		2020-03-30	479	13	26	440
2020-03-31	483	33	11	439	462	31	9	421	504	35	13	458		2020-03-31	556	15	33	508
2020-04-01	552	38	13	501	527	36	12	478	577	40	14	523		2020-04-01	617	24	36	557
2020-04-02	627	45	15	567	597	42	13	540	656	48	17	593		2020-04-02	654	29	39	586
2020-04-03	708	53	17	638	673	49	14	607	742	57	20	669		2020-04-03	708	31	44	633
2020-04-04	795	62	19	714	754	57	18	678	835	67	20	750		2020-04-04	791	57	48	686
2020-04-05	888	71	22	795	841	66	19	754	934	76	25	837		2020-04-05	919	66	59	794
2020-04-06	987	82	24	881	933	76	22	833	1040	88	26	928		2020-04-06	1021	76	70	875
2020-04-07	1091	94	27	970	1030	88	24	916	1152	100	30	1024		2020-04-07	1120	81	80	959
2020-04-08	1202	108	30	1064	1132	101	29	1003	1271	115	31	1124		2020-04-08	1184	93	90	1001
2020-04-09	1318	124	33	1161	1240	115	31	1093	1395	133	35	1229		2020-04-09	1275	97	93	1085
2020-04-10	1439	141	36	1262	1351	131	34	1186	1526	151	38	1337		2020-04-10	1374	109	97	1168
2020-04-11	1565	160	40	1365	1467	149	37	1281	1662	171	43	1449		2020-04-11	1448	120	107	1221
2020-04-12	1695	181	43	1471	1588	169	41	1378	1803	193	45	1563		2020-04-12	1545	146	111	1288
2020-04-13	1830	206	46	1578	1712	191	43	1477	1949	221	49	1680		2020-04-13	1661	177	118	1366
2020-04-14	1970	232	50	1688	1839	215	49	1577	2100	249	51	1798		2020-04-14	1763	203	126	1434
2020-04-15	2113	261	54	1798	1971	241	52	1678	2255	281	56	1918		2020-04-15	1888	217	126	1545
2020-04-16	2259	292	58	1909	2105	271	55	1779	2414	313	61	2039		2020-04-16	2024	229	127	1668
2020-04-17	2409	327	62	2020	2241	303	60	1880	2576	351	64	2159		2020-04-17	2283	249	130	1904
2020-04-18	2561	365	66	2130	2380	338	65	1980	2742	392	67	2279		2020-04-18	2564	281	135	2148
2020-04-19	2716	407	70	2239	2522	376	68	2080	2911	438	72	2398		2020-04-19	2685	314	137	2234
2020-04-20	2873	451	75	2347	2665	418	74	2177	3082	484	76	2516		2020-04-20	2855	327	141	2387
2020-04-21	3032	501	79	2452	2809	463	77	2273	3255	539	81	2631		2020-04-21	3046	350	143	2553
2020-04-22	3193	555	83	2555	2955	512	80	2366	3430	598	86	2744		2020-04-22	3209	393	145	2671
2020-04-23	3354	612	87	2655	3102	564	84	2456	3607	660	90	2853		2020-04-23	3446	417	149	2880
2020-04-24	3517	674	92	2751	3249	621	90	2542	3784	727	94	2959		2020-04-24	3568	456	155	2957
2020-04-25	3680	742	96	2842	3397	682	94	2625	3963	802	98	3060		2020-04-25	3758	486	158	3114
2020-04-26	3843	813	100	2930	3544	748	98	2703	4141	878	102	3156		2020-04-26	3897	537	159	3201
2020-04-27	4006	889	105	3012	3692	818	102	2777	4320	960	108	3247		2020-04-27	4065	593	161	3311
2020-04-28	4168	970	109	3089	3839	892	106	2846	4498	1048	112	3332		2020-04-28	4120	695	162	3263
2020-04-29	4330	1057	113	3160	3986	971	110	2909	4675	1143	116	3410		2020-04-29	4252	778	165	3309
2020-04-30	4491	1149	118	3224	4131	1056	115	2966	4852	1242	121	3482		2020-04-30	4321	928	168	3225
2020-05-01	4651	1247	122	3282	4275	1144	121	3018	5027	1350	123	3547		2020-05-01	4423	984	170	3269
2020-05-02	4809	1349	126	3334	4418	1238	125	3063	5200	1460	127	3604		2020-05-02	4569	1083	171	3315
2020-05-03	4966	1458	130	3378	4559	1337	128	3102	5372	1579	132	3654		2020-05-03	4729	1256	173	3300
2020-05-04	5120	1571	134	3415	4699	1440	131	3134	5541	1702	137	3695		2020-05-04	4903	1438	174	3291
2020-05-05	5272	1690	138	3444	4836	1549	135	3160	5709	1831	141	3729		2020-05-05	5053	1653	179	3221
2020-05-06	5422	1814	142	3466	4971	1662	141	3178	5873	1966	143	3754		2020-05-06	5219	1838	181	3200
2020-05-07	5569	1942	146	3481	5103	1779	145	3190	6034	2105	147	3771		2020-05-07	5408	2017	183	3208
2020-05-08	5713	2075	150	3488	5233	1901	149	3195	6193	2249	151	3780		2020-05-08	5548	2179	183	3186
2020-05-09	5854	2214	153	3487	5360	2027	152	3193	6348	2401	154	3781		2020-05-09	5711	2324	186	3201
2020-05-10	5992	2357	157	3478	5484	2157	156	3184	6499	2557	158	3773		2020-05-10	5910	2461	186	3263
2020-05-11	6126	2503	160	3463	5605	2290	159	3168	6647	2716	161	3758		2020-05-11	6063	2554	188	3321
2020-05-12	6257	2653	164	3440	5723	2427	162	3146	6791	2879	166	3734		2020-05-12	6281	2811	188	3282
2020-05-13	6384	2806	167	3411	5837	2567	165	3118	6930	3045	169	3703		2020-05-13	6418	2991	188	3239
2020-05-14	6507	2963	170	3374	5949	2709	169	3084	7066	3217	171	3665		2020-05-14	6512	3131	188	3193
2020-05-15	6627	3122	173	3332	6056	2854	172	3044	7198	3390	174	3620		2020-05-15	6607	3310	190	3107
2020-05-16	6743	3284	176	3283	6160	3001	173	2999	7325	3567	179	3568		2020-05-16	6652	3400	190	3062
2020-05-17	6854	3447	178	3229	6261	3149	176	2948	7448	3745	180	3510		2020-05-17	6681	3475	192	3014
2020-05-18	6962	3611	181	3170	6358	3299	179	2893	7566	3923	183	3446		2020-05-18	6798	3645	192	2961
2020-05-19	7066	3777	183	3106	6451	3449	181	2834	7680	4105	185	3378		2020-05-19	6952	3758	192	3002
2020-05-20	7165	3941	186	3038	6540	3600	185	2771	7790	4282	187	3304		2020-05-20	7023	3901	193	2929
2020-05-21	7261	4108	188	2965	6626	3750	186	2704	7895	4466	190	3226		2020-05-21	7133	4098	194	2841
2020-05-22	7352	4272	190	2890	6709	3900	189	2635	7996	4644	191	3145		2020-05-22	7211	4280	196	2735
2020-05-23	7440	4436	192	2812	6787	4049	190	2563	8092	4823	194	3060		2020-05-23	7332	4377	197	2758
2020-05-24	7523	4598	194	2731	6862	4197	191	2488	8184	4999	197	2973		2020-05-24	7406	4638	198	2570
2020-05-25	7603	4760	195	2648	6934	4343	194	2412	8272	5177	196	2884		2020-05-25	7429	4686	198	2545
2020-05-26	7679	4918	197	2564	7002	4487	194	2335	8356	5349	200	2792		2020-05-26	7495	4737	200	2558
2020-05-27	7751	5075	198	2478	7067	4629	197	2257	8435	5521	199	2700		2020-05-27	7577	4881	202	2494
2020-05-28	7819	5227	200	2392	7129	4768	198	2178	8510	5686	202	2607		2020-05-28	7584	4969	202	2413
2020-05-29	7884	5377	201	2306	7187	4904	200	2098	8582	5850	202	2513		2020-05-29	7643	5195	202	2246
2020-05-30	7946	5525	202	2219	7242	5038	199	2019	8649	6012	205	2419		2020-05-30	7714	5271	202	2241
2020-05-31	8004	5668	203	2133	7294	5168	201	1940	8713	6168	205	2326		2020-05-31	7780	5401	204	2175
2020-06-01	8059	5807	204	2048	7343	5294	201	1862	8774	6320	207	2234		2020-06-01	7807	5459	205	2143
2020-06-02	8110	5941	205	1964	7390	5417	204	1785	8831	6465	206	2142		2020-06-02	7866	6410	206	1250
2020-06-03	8159	6072	206	1881	7434	5536	204	1709	8885	6608	208	2052		2020-06-03	7922	6866	206	850
2020-06-04	8205	6200	206	1799	7475	5651	204	1634	8935	6749	208	1963		2020-06-04	8003	7195	208	600
2020-06-05	8248	6322	207	1719	7513	5762	206	1561	8982	6882	208	1877		2020-06-05	8071	7268	208	595
2020-06-06	8288	6440	207	1641	7550	5869	205	1490	9027	7011	209	1792		2020-06-06	8151	7315	208	628
2020-06-07	8326	6554	207	1565	7584	5972	204	1420	9069	7136	210	1709		2020-06-07	8224	7364	208	652
2020-06-08	8362	6663	208	1491	7616	6071	206	1353	9108	7255	210	1629		2020-06-08	8302	7408	208	686
2020-06-09	8395	6768	208	1419	7645	6166	206	1288	9145	7370	210	1551		2020-06-09	8437	7493	210	734
2020-06-10	8831	8233	208	390	8831	7625	205	390	8832	8841	211	390		2020-06-10	8508	7565	211	732
2020-06-11	8861	8241	208	412	8860	7629	206	411	8862	8853	210	412		2020-06-11	8537	7593	211	733
2020-06-12	8897	8249	209	439	8896	7635	207	438	8899	8863	211	440		2020-06-12	8610	7618	212	780
2020-06-13	8941	8260	209	472	8939	7641	208	470	8944	8879	210	474		2020-06-13	8692	7696	212	784
2020-06-14	8995	8275	209	511	8991	7655	208	508	8999	8895	210	514		2020-06-14	8793	7765	212	816
2020-06-15	9059	8290	210	559	9054	7665	209	554	9065	8915	211	563		2020-06-15	8885	7828	212	845
2020-06-16	9135	8309	212	614	9127	7682	211	608	9144	8936	213	620		2020-06-16	8931	7937	212	782
2020-06-17	9224	8331	213	680	9213	7698	212	671	9236	8964	214	688		2020-06-17	8997	7993	213	791
2020-06-18	9327	8357	215	755	9312	7723	213	744	9343	8991	217	766		2020-06-18	9074	8041	213	820
2020-06-19	9446	8386	218	842	9425	7748	216	827	9466	9024	220	856		2020-06-19	9613	8117	213	1283
2020-06-20	9580	8419	221	940	9554	7775	220	921	9606	9063	222	959		2020-06-20	9839	8223	213	1403
2020-06-21	9732	8460	222	1050	9699	7812	219	1026	9765	9108	225	1074		2020-06-21	9977	8284	214	1479
2020-06-22	9901	8506	223	1172	9860	7852	222	1142	9943	9160	224	1202		2020-06-22	10172	8366	214	1592
2020-06-23	10089	8558	223	1308	10038	7898	222	1271	10140	9218	224	1345		2020-06-23	10344	8407	214	1723
2020-06-24	10295	8615	224	1456	10233	7953	222	1411	10358	9277	226	1501		2020-06-24	10907	8468	216	2223
2020-06-25	10521	8680	224	1617	10445	8012	221	1563	10596	9348	227	1672		2020-06-25	11338	8500	217	2621
2020-06-26	10765	8750	224	1791	10675	8078	222	1726	10855	9422	226	1856		2020-06-26	11633	8656	218	2759
2020-06-27	11027	8825	225	1977	10921	8149	223	1901	11134	9501	227	2053		2020-06-27	11854	8723	220	2911
2020-06-28	11308	8906	227	2175	11183	8225	226	2086	11432	9587	228	2264		2020-06-28	12052	8740	221	3091
2020-06-29	11606	8994	229	2383	11461	8308	227	2280	11750	9680	231	2487		2020-06-29	12290	8833	225	3232
2020-06-30	11920	9088	230	2602	11754	8400	229	2484	12086	9776	231	2720		2020-06-30	12533	8920	228	3385
2020-07-01	12250	9188	232	2830	12060	8495	231	2696	12440	9881	233	2965		2020-07-01	12636	9026	228	3382
2020-07-02	12595	9294	234	3067	12380	8598	231	2915	12810	9990	237	3218		2020-07-02	12969	9090	229	3650
2020-07-03	12953	9407	236	3310	12711	8708	235	3139	13196	10106	237	3480		2020-07-03	13215	9158	230	3827
2020-07-04	13324	9526	239	3559	13053	8826	237	3369	13595	10226	241	3748		2020-07-04	13822	9329	232	4261
2020-07-05	13705	9652	241	3812	13404	8947	239	3602	14007	10357	243	4022		2020-07-05	14215	9725	235	4255
2020-07-06	14097	9785	244	4068	13763	9079	241	3837	14430	10491	247	4299		2020-07-06	14379	10173	237	3969
2020-07-07	14496	9923	246	4327	14129	9213	245	4074	14863	10633	247	4580		2020-07-07	14607	10639	240	3728
2020-07-08	14902	10068	249	4585	14501	9353	248	4310	15304	10783	250	4861		2020-07-08	14771	11016	242	3513
2020-07-09	15314	10219	252	4843	14878	9498	251	4545	15751	10940	253	5141		2020-07-09	15079	11347	242	3490
2020-07-10	15731	10378	255	5098	15257	9656	252	4777	16204	11100	258	5419		2020-07-10	15194	11505	243	3446
2020-07-11	16150	10543	257	5350	15639	9820	255	5006	16661	11266	259	5695
2020-07-12	16571	10713	261	5597	16022	9986	258	5230	17121	11440	264	5965
2020-07-13	16993	10892	263	5838	16404	10159	262	5448	17581	11625	264	6229
2020-07-14	17414	11075	267	6072	16786	10338	266	5659	18042	11812	268	6485
2020-07-15	17834	11267	270	6297	17166	10529	268	5861	18501	12005	272	6733
2020-07-16	18251	11465	273	6513	17543	10721	270	6055	18959	12209	276	6970
2020-07-17	18665	11671	276	6718	17917	10925	273	6239	19413	12417	279	7197
2020-07-18	19074	11883	279	6912	18286	11132	278	6412	19862	12634	280	7411
2020-07-19	19478	12103	282	7093	18650	11350	281	6574	20307	12856	283	7613
2020-07-20	19877	12330	285	7262	19009	11572	282	6724	20745	13088	288	7800
2020-07-21	20269	12563	289	7417	19362	11802	287	6861	21177	13324	291	7972
2020-07-22	20655	12806	292	7557	19708	12041	289	6985	21601	13571	295	8129
2020-07-23	21032	13054	295	7683	20047	12286	294	7095	22017	13822	296	8270
2020-07-24	21402	13311	298	7793	20379	12540	296	7192	22425	14082	300	8394
2020-07-25	21763	13575	301	7887	20702	12802	298	7274	22824	14348	304	8501
2020-07-26	22116	13846	304	7966	21018	13070	301	7341	23213	14622	307	8591
2020-07-27	22459	14124	307	8028	21326	13347	305	7394	23592	14901	309	8663
2020-07-28	22793	14409	309	8075	21625	13626	306	7432	23961	15192	312	8717
2020-07-29	23118	14702	312	8104	21915	13917	310	7455	24320	15487	314	8753
2020-07-30	23432	14999	315	8118	22196	14211	312	7464	24668	15787	318	8772
2020-07-31	23737	15304	317	8116	22469	14514	316	7458	25005	16094	318	8773
2020-08-01	24032	15614	320	8098	22732	14819	318	7438	25331	16409	322	8757
2020-08-02	24316	15930	322	8064	22986	15134	320	7404	25646	16726	324	8724
2020-08-03	24590	16250	325	8015	23231	15449	324	7356	25950	17051	326	8674
2020-08-04	24855	16576	327	7952	23467	15772	326	7295	26243	17380	328	8609
2020-08-05	25109	16905	329	7875	23694	16100	326	7222	26524	17710	332	8528
2020-08-06	25353	17237	331	7785	23911	16426	330	7137	26794	18048	332	8432
2020-08-07	25586	17572	333	7681	24120	16755	331	7040	27053	18389	335	8323
2020-08-08	25810	17909	335	7566	24319	17088	332	6933	27302	18730	338	8200
2020-08-09	26024	18247	337	7440	24510	17420	335	6815	27539	19074	339	8065
2020-08-10	26229	18586	339	7304	24692	17753	338	6689	27765	19419	340	7919
2020-08-11	26424	18925	340	7159	24866	18091	338	6554	27981	19759	342	7763
2020-08-12	26609	19262	342	7005	25031	18425	341	6412	28187	20099	343	7597
2020-08-13	26786	19600	343	6843	25188	18759	340	6263	28383	20441	346	7423
2020-08-14	26953	19934	344	6675	25338	19089	341	6108	28568	20779	347	7242
2020-08-15	27112	20265	346	6501	25479	19419	343	5949	28745	21111	349	7054
2020-08-16	27262	20592	347	6323	25613	19743	345	5784	28911	21441	349	6861
2020-08-17	27404	20915	348	6141	25739	20062	347	5617	29069	21768	349	6664
2020-08-18	27538	21234	349	5955	25859	20376	347	5447	29218	22092	351	6464
2020-08-19	27665	21547	350	5768	25971	20684	349	5276	29358	22410	351	6261
2020-08-20	27784	21854	350	5580	26077	20989	348	5103	29490	22719	352	6057
2020-08-21	27896	22154	351	5391	26177	21283	349	4930	29614	23025	353	5852
2020-08-22	28001	22447	352	5202	26270	21573	350	4757	29731	23321	354	5647
2020-08-23	28099	22732	352	5015	26358	21856	351	4586	29840	23608	353	5444
2020-08-24	28191	23010	353	4828	26440	22133	351	4415	29943	23887	355	5241
2020-08-25	28278	23281	353	4644	26517	22401	352	4247	30039	24161	354	5042
2020-08-26	28358	23542	353	4463	26588	22657	350	4082	30128	24427	356	4845
2020-08-27	28433	23794	354	4285	26655	22903	353	3919	30212	24685	355	4651
2020-08-28	28503	24039	354	4110	26717	23147	353	3759	30289	24931	355	4461
2020-08-29	28569	24275	354	3940	26775	23380	353	3604	30362	25170	355	4276
2020-08-30	28629	24501	354	3774	26829	23605	353	3452	30429	25397	355	4095
2020-08-31	28685	24719	354	3612	26879	23822	353	3304	30492	25616	355	3919
2020-09-01	28737	24928	354	3455	26925	24026	353	3161	30549	25830	355	3748
2020-09-02	28786	25128	356	3302	26968	24221	355	3022	30603	26035	357	3582
2020-09-03	28830	25319	356	3155	27008	24411	355	2888	30653	26227	357	3422
2020-09-04	28871	25502	356	3013	27044	24589	355	2759	30698	26415	357	3268
2020-09-05	28909	25677	356	2876	27078	24758	353	2634	30741	26596	359	3119
2020-09-06	28944	25844	355	2745	27109	24924	352	2515	30779	26764	358	2975
2020-09-07	28976	26003	355	2618	27137	25078	354	2399	30815	26928	356	2837
2020-09-08	29006	26154	355	2497	27163	25224	354	2289	30848	27084	356	2705
2020-09-09	29033	26297	355	2381	27187	25363	353	2184	30878	27231	357	2579
2020-09-10	29058	26433	355	2270	27209	25494	353	2083	30906	27372	357	2458
2020-09-11	29080	26560	356	2164	27229	25615	354	1986	30931	27505	358	2342
2020-09-12	29101	26683	355	2063	27248	25734	352	1894	30954	27632	358	2232
2020-09-13	29120	26798	356	1966	27265	25845	353	1807	30975	27751	359	2126
2020-09-14	29137	26907	355	1875	27280	25952	352	1723	30994	27862	358	2026
2020-09-15	29153	27010	356	1787	27294	26054	355	1644	31012	27966	357	1931
2020-09-16	29167	27107	356	1704	27306	26147	354	1568	31028	28067	358	1840
2020-09-17	29180	27199	356	1625	27318	26236	355	1497	31042	28162	357	1754
2020-09-18	29191	27285	356	1550	27328	26319	353	1429	31055	28251	359	1672
2020-09-19	29202	27367	356	1479	27337	26399	354	1365	31067	28335	358	1594
2020-09-20	29211	27443	356	1412	27345	26471	355	1304	31077	28415	357	1521
2020-09-21	29220	27514	357	1349	27353	26539	355	1246	31087	28489	359	1451
2020-09-22	29228	27583	357	1288	27360	26603	356	1191	31095	28563	358	1385
2020-09-23	29234	27646	357	1231	27366	26663	356	1140	31103	28629	358	1323
2020-09-24	29240	27705	357	1178	27371	26721	356	1091	31110	28689	358	1264
2020-09-25	29246	27761	358	1127	27376	26772	355	1045	31116	28750	361	1208
2020-09-26	29250	27813	358	1079	27380	26820	357	1002	31121	28806	359	1156
2020-09-27	29255	27863	359	1033	27384	26864	358	961	31126	28862	360	1106
2020-09-28	29258	27909	358	991	27387	26904	355	922	31130	28914	361	1059
2020-09-29	29262	27953	359	950	27390	26946	358	885	31133	28960	360	1015
2020-09-30	29264	27993	359	912	27392	26980	356	851	31136	29006	362	973
2020-10-01	29267	28031	360	876	27394	27014	357	819	31139	29048	363	934
2020-10-02	29269	28065	361	843	27396	27044	360	788	31141	29086	362	897
2020-10-03	29271	28099	361	811	27398	27077	358	760	31143	29121	364	862
2020-10-04	29272	28131	360	781	27399	27106	357	733	31145	29156	363	829
2020-10-05	29273	28159	361	753	27400	27131	358	707	31146	29187	364	798
